# Supplementary material for: Stereoselective Synthesis and Catalytical Application of Perillaldehyde-Based 3-Amino-1,2-diol Regioisomers
Source: Int J Mol Sci. 2024 Apr 13;25(8):4325. doi: 10.3390/ijms25084325 (PMC11050431; doi:10.3390/ijms25084325)
Supplement: Supplementary file 1 [file ijms-25-04325-s001.zip]

Archive with 1 entries (1 files):
- ijms-2933297-supplementary.pdf
